# Supplementary material for: Wildfire risk perception survey: insights from local communities in Tuscany, Italy
Source: Fire Ecol. 2025 Jun 20;21(1):38. doi: 10.1186/s42408-025-00380-5 (PMC12181119; doi:10.1186/s42408-025-00380-5)
Supplement: Supplementary file 1 — Supplementary Material 1. [file 42408_2025_380_MOESM1_ESM.zip]

Archive with 4 entries (4 files):
- Experts_Questionnaire_EN.xlsx
- Non_Experts_Questionnaire_EN.xlsx
- Questionario_esperti_ITA.xlsx
- Questionario_NONesperti_ITA.xlsx
