# Supplementary material for: Wildfire risk perception survey: insights from local communities in Tuscany, Italy
Source: Fire Ecol. 2025 Jun 20;21(1):38. doi: 10.1186/s42408-025-00380-5 (PMC12181119; doi:10.1186/s42408-025-00380-5)
Supplement: Supplementary file 1 — Supplementary Material 1. [file 42408_2025_380_MOESM1_ESM.zip › Experts_Questionnaire_EN.xlsx]

## Sheet: Foglio1
SAMPLE INFO
1	Age	20-29 anni	30-39 anni	40-49 anni	50-60 anni	> 60 anni
2	Gender	F	M	Other	I prefer not to declare
3	Educational degree	Primary School Diploma	Middle School Diploma	High School Diploma	Doctorate
4	Place of resident
5	Currently living in	an urban center (city or town)	a rural/forest area (countryside or mountain)
6	In the past he lived mainly	an urban center (city or town)	a rural/forest area (countryside or mountain)
7	How does you support or participate in the management and maintenance of the forest territory?	Work	Voluntary work	Support for associations	Forest Dweller	Other
8	Can you specify the body, company, association, community or organization in which you work?
9	How long have you been working there?	Less than 5 years	More than 5 years	More than 10 years	N/A
10	Before continuing, please choose the AREA OF INTEREST that you know best from the following and to which you will refer your subsequent answers	Calci (PI)	Castiglione della Pescaia (GR)	Viareggio (LU)	Vicopisano (PI)
RISK MANAGEMENT
11	Do you think that in your AREA OF INTEREST sufficient PREVENTION MEASURES are taken for forest fires (forestry, land maintenance, prescribed fire, education, etc.)?	Yes	No
12	Do you think that your AREA OF INTEREST is PREPARED to face a forest fire (evacuation plans, vehicles and people for the extinguishing phase, etc.)? Topics briefly	Yes	No
13	How does your activity in the field contribute to lowering the risk of forest fires?	Maintenance, management and planning of the territory	Prediction, prevention, active control	Legislation and regulations	awareness, information and education	Other
14	In the AREA OF INTEREST in which you operate, where do you observe the greatest obstacles in reducing fire risk?	Policies	Funding	Misbehaviour	Lack of adequate tools to fight fire	Other
15	How do you assess the level of information that the population of this AREA OF INTEREST receives, during the year, on the risk of forest fires?	Nonexistent	Scarce	Good	Excellent	I don't know
16	How effective do you think the current communication system in the AREA OF INTEREST is in the process of:
	[Prevention]	Nonexistent	Scarce	Good	Excellent	I don't know
	[Alert]	Nonexistent	Scarce	Good	Excellent	I don't know
	[Emergency]	Nonexistent	Scarce	Good	Excellent	I don't know
	[Post fire management]	Nonexistent	Scarce	Good	Excellent	I don't know
RISK PERCEPTION ASSESSMENT
17	How much do you think local communities (individual inhabitants, agglomerations, tourists, etc.) have perception of forest fire prevention strategies	Nonexistent	Scarce	Good	Excellent	I don't know
18	How much do you think local communities (individual inhabitants, agglomerations, tourists, etc.) are aware of the actions prepared in the alert phase	Nonexistent	Scarce	Good	Excellent	I don't know
19	How much do you think local communities (individual inhabitants, agglomerations, tourists, etc.) have confidence in the management of the emergency in the presence of fires	Nonexistent	Scarce	Good	Excellent	I don't know
20	How much do you think local communities (individual inhabitants, agglomerations, tourists, etc.) have a perception of the ability to intervene in post-fire activities	Nonexistent	Scarce	Good	Excellent	I don't know
21	How do you evaluate, in the AREA OF INTEREST, the relationship between the local community and the territory?	Nonexistent	Scarce	Good	Excellent	I don't know
22	Può fare esempi positivi o negativi riguardante questo rapporto comunità locale- territorio?	Positive	Negative
23	Do you think that there is, in the collective imagination, a difference in perception and values between the concepts of fire and fire?	Yes	No
COORDINATION AND COLLABORATION ON THE TERRITORY
24	Is there coordination (formal or informal) between the associations and bodies operating in the AREA OF INTEREST, in the forestry sector?	Yes	No	I don't know
25	Does your association/institution/company of reference have projects shared with other subjects on the AREA OF INTEREST, on the issue of forest fire risk?	Yes	No
26	Can you give examples?
27	Do you believe that there is a relationship of trust between the population and the organized subjects (institutional and non-institutional), in the AREA OF INTEREST in which you operate?	Nonexistent	Scarce	Good	Excellent	I don't know
28	What would change in terms of activities and responsibilities among the actors involved in reducing the risk of forest fires, in the AREA OF INTEREST?	Provide financial incentives	Technical support for local residents	Increase fire preparedness through drills	Greater coordination between agencies	Other
29	What are the current awareness programs carried out by the institution/association/company to which you belong, in the AREA OF INTEREST?	Civil Protection plans	AIB specific prevention plans	Interface risk and Firewise	Education	Monitoring of interventions	AIB training	Communication, information and awareness
PROPOSALS TO INCREASE RISK PERCEPTION/AREA OF INTEREST
30	Do you think that an approach not based exclusively on extinguishing fire, but rather on the recovery of its positive values (use in everyday life, application of prescribed fire, distinction between fire and fire, etc.), can be useful to address the issue?	Yes	No
31	What proposals do you think of to improve the perception of forest fire risk?
