# Supplementary material for: Wildfire risk perception survey: insights from local communities in Tuscany, Italy
Source: Fire Ecol. 2025 Jun 20;21(1):38. doi: 10.1186/s42408-025-00380-5 (PMC12181119; doi:10.1186/s42408-025-00380-5)
Supplement: Supplementary file 1 — Supplementary Material 1. [file 42408_2025_380_MOESM1_ESM.zip › Non_Experts_Questionnaire_EN.xlsx]

## Sheet: Foglio1
SAMPLE INFO
1	Age	20-29 anni	30-39 anni	40-49 anni	50-60 anni	> 60 anni
2	Gender	F	M	Other	I prefer not to declare
3	Educational degree	Primary School Diploma	Middle School Diploma	High School Diploma	Doctorate
4	Current activity
5	Place of resident
6	Currently living in	an urban center (city or town)	a rural/forest area (countryside or mountain)
7	In the past he lived mainly	an urban center (city or town)	a rural/forest area (countryside or mountain)
8	Choose the AREA OF INTEREST that you know best from the following and to which you will refer your subsequent answers	Calci (PI)	Castiglione della Pescaia (GR)	Viareggio (LU)	Vicopisano (PI)
9	Why are you in this AREA OF INTEREST?	Work	Study	Recreation	Tourism	Lifestyle Choice
10	How much time do you spend on average per year in the AREA OF INTEREST?	Less than 3 months	More than 3 months	More than 6 months
RELATIONSHIP WITH THE TERRITORY
11	In your opinion, the Italian wooded area is:	Inreasing	Decreasing	Stable
12	Do you support or participate in any of the following forest management activities?	Maintenance of private green spaces	Educational activities	Membership of forest communities/firewise communities	Active forest firefighting	Hunting activities	Promotion of tourism	Cutting and production of wood/timber	Pasture	Harvesting fruits/forest products	No activity
13	Indicate which of the following are the 3 most important values associated with the forest for you	Recreation	Environmental education	Biodiversity	Hydrogeology (soil protection, erosion control, water flow regulation)	Tourism	Feeding (grazing, hunting, gathering)	Production and economy (wood and other)
14	How often do you frequent the woods in the AREA OF INTEREST?	Less than 1 time per month	Monthly	Weekly	3 times a week	Daily
15	How do you define the level of maintenance of the FOREST AREAS in the AREA OF INTEREST?	Nonexistent	Scarce	Good	Excellent	I don't know
16	How do you define the level of maintenance of the URBAN GREEN AREAS in the AREA OF INTEREST?	Nonexistent	Scarce	Good	Excellent	I don't know
17	In your opinion, how likely is it that a forest fire will occur near your AREA OF INTEREST?	Impossible	Improbable	Probable	Very likely	I don't know
18	How do you assess the level of the AIB (Forest Fire Prevention) response in your AREA OF INTEREST, for past events?	Nonexistent	Scarce	Good	Excellent	I don't know
19	How do you assess the level of awareness and preparation, in the field of fire prevention, in your AREA OF INTEREST? (forest care, widespread knowledge, education/training, prescribed fire, regulations, etc.)	Nonexistent	Scarce	Good	Excellent	I don't know
RELATIONSHIP WITH FIRE [fuoco] AND WILDFIRES [incendi]
20	Think about the term incendio [wildfire]: write down the first 3 words that come to mind
21	You think of the term fuoco [fire]: write down the first 3 words that come to mind
22	Do you perceive the concepts of fire and fire differently? If you want, justify your answer by choosing "other".	Yes	No
23	Are you aware of forest fires that have occurred IN ONE OF THE AREAS OF INTEREST (Calci, Castiglione d. P., Viareggio, Vicopisano)?	Yes	No
24	If so, in which year(s) and where?
25	When you think about a forest fire that occurs in your area, how worried are you, from nothing to much, about each of these aspects?
	[Damage to buildings and property]	Not at all, I feel safe	Little	Enough	A lot
	[Damage to the ecosystem (soil, plants, animals)]	Not at all, I feel safe	Little	Enough	A lot
	[Intervention capacity of extinguishing structures]	Not at all, I feel safe	Little	Enough	A lot
	[Impact on the economy]	Not at all, I feel safe	Little	Enough	A lot
	[Damage to infrastructure and networks]	Not at all, I feel safe	Little	Enough	A lot
	[Suffering and loss of life]	Not at all, I feel safe	Little	Enough	A lot
RELATIONSHIP WITH COMMUNICATION
26	Through which source do you mainly get information?	Newspapers (paper, online)	Social (facebook, instagram, twitter)	Chats at the bar, at work, etc	Television and radio
27	How do you assess the level of information on the subject of forest fires?	Nonexistent	Scarce	Good	Excellent	I don't know
28	In the last 10 years, how many times have you received an average communication regarding an EMERGENCY SITUATION, related to a forest fire, in the AREA OF INTEREST?	Never	Less than 3 times per year	More than 3 times per year	More than 10 times per year
29	In the last 10 years, how many times have you received an average communication regarding INTERVENTIONS (PREVENTION, PROTECTION or POST-FIRE RESTORATION) carried out in the AREA OF INTEREST?	Never	Less than 3 times per year	More than 3 times per year	More than 10 times per year
30	In the last 10 years, how many times have you received an average communication regarding a STATE of ALERT for forest fire risk (e.g. burning bans), in the AREA OF INTEREST?	Never	Less than 3 times per year	More than 3 times per year	More than 10 times per year
31	Regarding this kind of communication, what are your main sources of information? (Max 3 resp)	Municipality/region/civil protection website	LaMMA Bulletin or others	Local newspapers	Neighbors	Social network	Road signs
RISK PERCEPTION
32	What do you think is the main cause of forest fires in Italy?	Lightning storms	Human, intentional or malicious	Human culpable (incorrect behavior, such as uncontrolled cleaning, cigarette butts, etc.)	Spontaneous combustion	Accidental human (failures of networks, infrastructures, machines, etc.)
33	Select, among the following, the 3 risk factors that are most decisive for you in the SPREAD of a forest fire:	Type of plant material (grasses, trees, shrubs)	Weather conditions (dry periods, high temperatures, wind)	Lack of forest management and maintenance	Anthropogenic presence (recreational activities, infrastructures, etc.)	Ignition Cause	High mountain slopes
34	Select, among the following, the 3 factors that lead, for you, to a greater forest fire RISK:	Ageing rural population, land abandonment and traditional techniques	Technological innovations	Fires started by humans (bonfires, cookers, burning, grilling, etc.)	Increase in bans on burning (of plant residues)	Climate change	Suppression of the State Forestry Corps
35	In your opinion, how useful are PREVENTION interventions (thinning, specific prevention plans, training, dissemination of knowledge on the territory, prescribed fire, etc.) to reduce the risk of forest fire?	Not at all	Little	Enough	A lot	I don't know
36	In your opinion, to what extent do the aspects related to FOREST POLICIES and related measures (regulations, laws, controls, etc.), influence the management of the territory in terms of forest fires?	Not at all	Little	Enough	A lot	I don't know
37	How important is the presence of AIB (forest firefighting) TEAMS, EQUIPMENT, MACHINERY and AIRCRAFT on the territory?	Not at all	Little	Enough	A lot	I don't know
38	Let's say your area of residence/domicile is generally subject to forest fire risk. Can you indicate at what moment you perceive that you are personally in danger? Max 3 replies	In a particular season	When your neighbor's house is engulfed in flames	When the fire is in progress but far away	When Alert bulletins are issued	When prevention or safety works are carried out	When you see firefighting vehicles in action
CLOSING QUESTIONS
39	In your opinion it has a higher cost	Preventing a forest fire	Extinguishing a forest fire
40	Do you think that prevention interventions (cuts, prescribed fire, specific plans, etc.) should be spread and applied to other regions/provinces/municipalities? If you want to argue, use "other".	Yes	No
41	If you want, write below some ideas on how to raise awareness or raise awareness in your community about forest fire risk
