# Supplementary material for: Wildfire risk perception survey: insights from local communities in Tuscany, Italy
Source: Fire Ecol. 2025 Jun 20;21(1):38. doi: 10.1186/s42408-025-00380-5 (PMC12181119; doi:10.1186/s42408-025-00380-5)
Supplement: Supplementary file 1 — Supplementary Material 1. [file 42408_2025_380_MOESM1_ESM.zip › Questionario_esperti_ITA.xlsx]

## Sheet: Foglio1
INFO CAMPIONE
1	Età	20-29 anni	30-39 anni	40-49 anni	50-60 anni	> 60 anni
2	Genere	F	M	Altro	Preferisco non dichiarare
3	Titolo di studio	Diploma di scuola elementare	Diploma di scuola media	Diploma di scuola media superiore	Laurea	Dottorato
4	Luogo di domicilio
5	Attualmente abita	in un centro urbano (città o paese)	in area rurale/forestale (campagna o montagna)
6	In passato ha vissuto prevalentemente	in un centro urbano (città o paese)	in area rurale/forestale (campagna o montagna)
7	In che modo sostiene o partecipa alla gestione e manutenzione del territorio forestale?	Lavoro	Volontariato	Sostegno ad associazioni	Abitante del bosco	Altro
8	Può specificare l’ente, l’azienda, l’associazione, la comunità o l’organizzazione in cui opera?
9	Da quanti anni ci opera ?	Meno di 5 anni	5-10 anni	Più di 10 anni	N/A
10	Prima di proseguire, scelga, tra le seguenti, l'AREA DI INTERESSE che conosce meglio e a cui riferire le risposte successive	Calci	Castiglione d. P.	Viareggio	Vicopisano
GESTIONE DEL RISCHIO
11	Ritiene che nella sua AREA DI INTERESSE siano prese sufficienti MISURE DI PREVENZIONE degli incendi boschivi (selvicoltura, manutenzione del territorio, fuoco prescritto, educazione, ecc)?	Sì	No
12	Ritiene che la sua AREA DI INTERESSE sia pronta a fronteggiare un incendio boschivo (piani di evacuazione, mezzi e persone per la fase di estinzione, ecc)? Argomenti brevemente	Sì	No
13	In che modo la sua attività nel campo contribuisce ad abbassare il rischio incendi boschivi?	manutenzione, gestione e pianificazione del territorio	previsione, prevenzione, lotta attiva	legislazione e normativa	sensibilizzazione, informazione ed educazione	altro
14	Nell’AREA DI INTERESSE in cui opera, dove osserva i maggiori ostacoli nella riduzione del rischio incendio?	Politiche	Finanziamenti	Comportamenti scorretti	Mancanza di strumenti adeguati alla lotta	Altro
15	Come valuta il livello di informazione che la popolazione di quest'AREA DI INTERESSE riceve, durante l’anno, sul rischio incendi boschivi?	Inesistente	Scarso	Buono	Ottimale	Non so
16	Quanto ritiene efficace l’attuale sistema di comunicazione nell'AREA DI INTERESSE in fase di:
	[Prevenzione]	Inesistente	Scarso	Buono	Ottimale	Non so
	[Allerta]	Inesistente	Scarso	Buono	Ottimale	Non so
	[Emergenza]	Inesistente	Scarso	Buono	Ottimale	Non so
	[Post incendio]	Inesistente	Scarso	Buono	Ottimale	Non so
VALUTAZIONE DELLA PERCEZIONE DEL RISCHIO
17	Quanto secondo lei le comunità locali (singoli abitanti, agglomerati, turisti, ecc.) hanno percezione delle strategie di prevenzione degli incendi boschivi	Inesistente	Scarso	Buono	Ottimale	Non so
18	Quanto secondo lei le comunità locali (singoli abitanti, agglomerati, turisti, ecc.) sono a conoscenza delle azioni predisposte nella fase di allerta	Inesistente	Scarso	Buono	Ottimale	Non so
19	Quanto secondo lei le comunità locali (singoli abitanti, agglomerati, turisti, ecc.) hanno fiducia nella gestione dell’emergenza in presenza di incendi	Inesistente	Scarso	Buono	Ottimale	Non so
20	Quanto secondo lei le comunità locali (singoli abitanti, agglomerati, turisti, ecc.) hanno percezione della capacità di intervento nelle attività di post-incendio	Inesistente	Scarso	Buono	Ottimale	Non so
21	Come valuta, nell'AREA DI INTERESSE, il rapporto tra comunità locale e territorio?	Inesistente	Scarso	Buono	Ottimale	Non so
22	Può fare esempi positivi o negativi riguardante questo rapporto comunità locale- territorio?	Positivo	Negativo
23	Pensa che ci sia, nell’immaginario collettivo, una differenza di percezione e valori tra i concetti di fuoco e incendio?	Sì	No
COORDINAMENTO E COLLABORAZIONE SUL TERRITORIO
24	Esiste un coordinamento (formale o informale) tra le associazioni ed enti che operano nell'AREA DI INTERESSE, in ambito forestale?	Sì	No	Non so
25	La sua associazione/ente/azienda di riferimento ha progetti in condivisione con altri soggetti sull' AREA DI INTERESSE, sul tema del rischio incendi boschivi?	Sì	No
26	Può fare esempi?
27	Ritiene che esista un rapporto di fiducia tra la popolazione ed i soggetti organizzati (istituzionali e non), nell'AREA DI INTERESSE in cui opera?	Inesistente	Scarso	Buono	Ottimale	Non so
28	Cosa cambierebbe in termini di attività e responsabilità tra gli attori coinvolti nella riduzione del rischio di incendi boschivi, nell'AREA DI INTERESSE?	Fornire incentivi finanziari	Supporto tecnico ai residenti locali	Aumentare la preparazione in caso di incendio tramite esercitazioni	Maggiore coordinamento tra gli enti	Altro
29	Quali sono gli attuali programmi di sensibilizzazione portati avanti dall’ente/associazione/azienda di cui fa parte, nell'AREA DI INTERESSE?	piani di Protezione Civile	piani specifici di prevenzione AIB	rischio d'interfaccia e firewise	educazione scolastica	monitoraggio interventi	formazione AIB	comunicazione, informazione e sensibilizzazione
PROPOSTE PER INCREMENTARE LA PERCEZIONE DEL RISCHIO /AREA DI INTERESSE
30	Ritiene che un approccio non basato esclusivamente sull'estizione del fuoco, ma anzi sul recupero dei suoi valori positivi (utilizzo nella quotidianità, applicazione del fuoco prescritto, distinzione tra fuoco e incendi, ecc.), possa essere utile per affrontare la tematica?	Sì	No
31	Quali proposte le vengono in mente per migliorare la percezione rispetto al rischio incendi boschivi?
