# Supplementary material for: Wildfire risk perception survey: insights from local communities in Tuscany, Italy
Source: Fire Ecol. 2025 Jun 20;21(1):38. doi: 10.1186/s42408-025-00380-5 (PMC12181119; doi:10.1186/s42408-025-00380-5)
Supplement: Supplementary file 1 — Supplementary Material 1. [file 42408_2025_380_MOESM1_ESM.zip › Questionario_NONesperti_ITA.xlsx]

## Sheet: Foglio1
	INFORMAZIONI GENERALI
1	Età	20-29 anni	30-39 anni	40-49 anni	50-60 anni	> 60 anni
2	Genere	F	M	Altro	Preferisco non dichiarare
3	Titolo di studio	Diploma di scuola elementare	Diploma di scuola media	Diploma di scuola media superiore	Laurea	Dottorato
4	Impiego attuale
5	Luogo di domicilio
6	Attualmente abiti	in un centro urbano (città o paese)	in area rurale/forestale (campagna o montagna)
7	In passato hai vissuto prevalentemente	in un centro urbano (città o paese)	in area rurale/forestale (campagna o montagna)
8	Scegli, tra le seguenti, l'AREA DI INTERESSE* che conosci meglio e a cui riferire le successive risposte al questionario	Calci (PI)	Castiglione della Pescaia (GR)	Viareggio (LU)	Vicopisano (PI)
9	Come mai ti trovi in quest' AREA DI INTERESSE?	Lavoro	Studio	Svago	Turismo	Scelta di vita
10	Quanto tempo trascorri mediamente all'anno nell'AREA DI INTERESSE?	Meno di 3 mesi	Più di 3 mesi	Più di 6 mesi
	RAPPORTO CON IL TERRITORIO
11	Secondo te, la superficie boschiva italiana è:	In aumento	In diminuizione	Stabile
12	Sostieni o partecipi ad alcune delle seguenti attività di gestione del bosco?	Manutenzione del verde privato	Attività educative	Adesione a comunità del bosco/firewise community	Lotta attiva agli incendi boschivi	Attività venatorie	Promozione del turismo	Taglio e produzione di legna/legname	Pascolo	Raccolta frutti/prodotti del bosco	Nessuna attività
13	Indica quali sono per te, tra i seguenti, i 3 valori più importanti associati al bosco	Ricreazione	Educazione ambientale	Biodiversità	Idrogeologia (protezione del suolo, contrasto all'erosione, regolazione flussi acqua)	Turismo	Alimentazione (pascolo, caccia, raccolta)	Produzione ed economia (legna e altro)
14	Quanto spesso frequenta i boschi nell'AREA DI INTERESSE?	Meno di 1 volta al mese	Mensilmente	Settimanalmente	3 volte alla settimana	Quotidianamente
15	Come definisci il livello di manutenzione delle AREE FORESTALI nell'AREA DI INTERESSE?	Inesistente	Scarso	Buono	Ottimale	Non so
16	Come definisci il livello di manutenzione delle AREE VERDI URBANE nell'AREA DI INTERESSE?	Inesistente	Scarso	Buono	Ottimale	Non so
17	Secondo te, quanto è probabile che un incendio boschivo avvenga nei pressi della tua AREA DI INTERESSE?	Impossibile	Improbabile	Probabile	Molto probabile	Non so
18	Come valuti il livello della risposta AIB (Antincendi Boschivi) nella sua AREA DI INTERESSE, per eventi passati?	Inesistente	Scarso	Buono	Ottimale	Non so
19	Come valuti il livello di sensibilizzazione e preparazione, in materia di PREVENZIONE degli incendi, nella tua AREA DI INTERESSE? (cura del bosco, conoscenza diffusa, educazione/formazione, fuoco prescritto, normative, ecc)	Inesistente	Scarso	Buono	Ottimale	Non so
	RAPPORTO CON IL FUOCO E CON GLI INCENDI FORESTALI
20	Pensa al termine "INCENDIO" : scrivi le prime 3 parole che ti vengono in mente
21	Pensi al termine “FUOCO”: scrivi le prime 3 parole che ti vengono in mente
22	Percepisci diversamente i concetti di fuoco e incendio? Se vuoi, motiva la risposta scegliendo "altro".	Sì	No
23	Sei a conoscenza di incendi boschivi che sono avvenuti IN UNA DELLE AREE DI INTERESSE (Calci, Castiglione d. P., Viareggio, Vicopisano)?	Sì	No
24	Se sì, in che anno/i e dove?
25	Quando pensi ad un incendio boschivo che avviene nella tua area, quanto ti preoccupa, da per niente a molto, ciascuno di questi aspetti?
	[Danni a edifici e proprietà]	Per niente, mi sento sicura/o	Poco	Abbastanza	Molto
	[Danni all’ecosistema (suolo, piante, animali)]	Per niente, mi sento sicura/o	Poco	Abbastanza	Molto
	[Capacità di intervento delle strutture addette all’estinzione]	Per niente, mi sento sicura/o	Poco	Abbastanza	Molto
	[Impatto sull’economia]	Per niente, mi sento sicura/o	Poco	Abbastanza	Molto
	[Danni alle infrastrutture e alle reti]	Per niente, mi sento sicura/o	Poco	Abbastanza	Molto
	[Sofferenza e perdita di vite umane]	Per niente, mi sento sicura/o	Poco	Abbastanza	Molto
	RAPPORTO CON LA COMUNICAZIONE
26	Attraverso quale fonte ti informi prevalentemente?	Quotidiani (cartacei, online)	Social (facebook, instagram, twitter)	Chiacchiere al bar, al lavoro, ecc	Televisione e radio
27	Come valuti il livello di informazione sul tema degli incendi boschivi?	Inesistente	Scarso	Buono	Ottimale	Non so
28	Negli ultimi 10 anni, quante volte hai mediamente ricevuto una comunicazione riguardante una SITUAZIONE DI EMERGENZA, legata ad un incendio boschivo, nell’AREA DI INTERESSE?	Mai	Meno di 3 volte l'anno	Più di 3 volte l'anno	Più di 10 volte l'anno
29	Negli ultimi 10 anni, quante volte hai mediamente ricevuto una comunicazione riguardante INTERVENTI (di PREVENZIONE, SALVAGUARDIA o di RIPRISTINO POST INCENDIO) effettuati nell'AREA DI INTERESSE?	Mai	Meno di 3 volte l'anno	Più di 3 volte l'anno	Più di 10 volte l'anno
30	Negli ultimi 10 anni, quante volte hai mediamente ricevuto una comunicazione riguardante STATO DI ALLERTA per rischio incendio boschivo (es. divieti di abbruciamento), nell’AREA DI INTERESSE?	Mai	Meno di 3 volte l'anno	Più di 3 volte l'anno	Più di 10 volte l'anno
31	Relativamente a questo genere di comunicazioni, quali sono le tue fonti di informazione principali? (Max 3 risp)	Sito web di comune/regione/protezione civile	Bollettino LaMMA o altri	Quotidiani locali	Vicini di casa	Social network	Cartellonistica stradale
	PERCEZIONE DEL RISCHIO
32	Quale è secondo te la principale causa di accensione di incendi boschivi in Italia?	Tempeste di fulmini	Umana volontaria o dolosa	Umana colposa (comportamenti scorretti tipo ripuliture non controllate, mozziconi sigarette ecc.)	Autocombustione	Umane accidentali (guasti di reti, infrastrutture, macchine ecc.)
33	Seleziona, tra i seguenti, i 3 fattori di rischio per te più determinanti nella DIFFUSIONE di un incendio boschivo:	Tipologia del materiale vegetale (erbe, alberi, arbusti)	Condizioni meteorologiche (periodi siccitosi, alte temperature, vento)	Mancata gestione e manutenzione del bosco	Presenza antropica (attività ricreative, infrastrutture, ecc)	Causa di accensione	Pendenze elevate della montagna
34	Seleziona, tra ai seguenti, i 3 fattori che portano, per te, ad un maggiore RISCHIO incendio boschivo:	Invecchiamento popolazione rurale, abbandono di territorio e tecniche tradizionali	Innovazioni tecnologiche	Fuochi avviati dall'essere umano (falò, cucine, abbruciamenti, grigliate, ecc.)	Aumento dei divieti di abbruciamento (dei residui vegetali)	Cambiamento climatico	Soppressione del Corpo Forestale dello Stato
35	Secondo te quanto sono utili gli interventi di PREVENZIONE (taglio di piante, piani specifici di prevenzione, formazione, diffusione delle conoscenze sul territorio, fuoco prescritto, ecc) per ridurre il rischio incendio boschivo?	Per niente	Poco	Abbastanza	Molto	Non so
36	Secondo te fino a che punto gli aspetti legati alle POLITICHE FORESTALI e alle relative misure (regolamenti, leggi, controlli, ecc), influenzano la gestione del territorio in materia di incendi boschivi?	Per niente	Poco	Abbastanza	Molto	Non so
37	Quanto è importante per te la presenza sul territorio di SQUADRE AIB (antincendio boschivo), ATTREZZATURE, MACCHINARI e MEZZI AEREI?	Per niente	Poco	Abbastanza	Molto	Non so
38	Supponiamo che la tua zona di residenza/domicilio sia generalmente soggetta a rischio incendio boschivo. Puoi indicare in quale momento percepisci di essere personalmente in pericolo? Max 3 risposte	In una particolare stagione	Quando la casa del suo vicino viene investita dalle fiamme	Quando l’incendio è in atto ma lontano	Quando vengono emessi bollettini di allerta	Quando vengono eseguiti lavori di prevenzione o messa in sicurezza	Quando vede mezzi antincendio in azione
	DOMANDE DI CHIUSURA
39	Secondo te ha un costo maggiore	prevenire un incendio boschivo	spegnere un incendio boschivo
40	Ritieni che gli interventi di prevenzione (tagli, fuoco prescritto, piani specifici, ecc) debbano essere diffusi ed applicati anche in altre regioni/province/comuni? Se vuoi argomentare, usa "altro".	Sì	No
41	Se vuoi, scrivi di seguito alcune idee su come aumentare la consapevolezza o sensibilizzare la tua comunità sul rischio incendio boschivo
