# Supplementary material for: Wildfire risk perception survey: insights from local communities in Tuscany, Italy
Source: Fire Ecol. 2025 Jun 20;21(1):38. doi: 10.1186/s42408-025-00380-5 (PMC12181119; doi:10.1186/s42408-025-00380-5)
Supplement: Supplementary file 2 — Supplementary Material 2. [file 42408_2025_380_MOESM2_ESM.xlsx]

## Sheet: technicians
Code	Subcode	Calci	Castiglione della Pescaia	Viareggio	Vicopisano	All areas
Public policies and activities	Information, communication and awareness-raising activities	8	8	5	5	26
	Educational activity in schools	5	4	4	3	16
	Sanzioni e controlli	1	2	1	0	4
	Penalties and controls	1	1	0	1	3
	Regulation of forest attendance	0	0	2	0	2
	Burning bans	1	0	0	0	1
	Increased accountability of entities	1	0	0	0	1
	All	17	15	12	9	53
Techniques of fuel management	Self-protection: incentives, standards and techniques	2	1	2	1	6
	Silvicultural interventions	2	1	0	1	4
	Fires and climate change	1	1	0	0	2
	Composting of plant residues	1	0	0	0	1
	Incremento viali tagliafuoco	0	1	0	0	1
	Increase in firebreaks	1	0	0	0	1
	Use of prescribed fire	1	0	0	0	1
	All	4	2	0	0	6
Other risk prevention practices and tools	Practice activities	2	2	0	2	6
	Preventive approach	2	1	1	0	4
	Updating urban planning tools with fire risk	1	0	1	0	2
	Activating forest communities	1	0	1	0	2
	Fire analysis	1	0	0	0	1
	Modeling approach for risk prevention and mitigation	0	1	0	0	1
	All	3	1	2	0	6
NA		7	2	3	4	16
Sum		31	25	20	17	101
Average
Answers		24	15	13	12	66

## Sheet: citizens
Code	Subcode	Calci	Castiglione della Pescaia	Viareggio	Vicopisano	All areas
Public policies and activities	Information, communication and awareness-raising activities	10	2	6	6	24
	Educational activity in schools	4	1	4	3	12
	Sanzioni e controlli	1	1	1	3	6
	Penalties and controls	2		1	2	5
	Regulation of forest attendance	1			1	2
	Burning bans	2				2
	Increased accountability of entities	3		1		4
	All	23	4	13	15	55
Techniques of fuel management	Self-protection: incentives, standards and techniques	2			1	3
	Silvicultural interventions	4		1	2	7
	Fires and climate change	0		1		1
	Composting of plant residues	1			1	2
	Incremento viali tagliafuoco	0			1	1
	Increase in firebreaks	0			1	1
	Use of prescribed fire	0				0
	All	7	0	2	6	15
Other risk prevention practices and tools	Practice activities	3		1	1	5
	Preventive approach	1			1	2
	Updating urban planning tools with fire risk	1				1
	Activating forest communities	1				1
	Fire analysis	0				0
	Modeling approach for risk prevention and mitigation	0				0
	All	6	0	1	2	9
NA		28	8	8	24	68
Sum
Average
Answers		47	11	19	38	115

## Sheet: Coded answers, per CA and group
Citizens (plain)	CA						Technicians (plain)	CA						Citizens and Technicians (plain)	CA						All CA (plain)	Surveyed group
Code	Calci	Castiglione della Pescaia	Viareggio	Vicopisano	Tot		Code	Calci	Castiglione della Pescaia	Viareggio	Vicopisano	Tot		Code	Calci	Castiglione della Pescaia	Viareggio	Vicopisano	Tot		Code	Citizens	Technicians	Tot
Public policies and activities	23	4	13	15	55		Public policies and activities	17	15	12	9	53		Public policies and activities	40	19	25	24	108		Public policies and activities	55	53	108
Techniques of fuel management	7	0	2	6	15		Techniques of fuel management	4	2	0	0	6		Techniques of fuel management	11	2	2	6	21		Techniques of fuel management	15	6	21
Other risk prevention practices and tools	6	0	1	2	9		Other risk prevention practices and tools	3	1	2	0	6		Other risk prevention practices and tools	9	1	3	2	15		Other risk prevention practices and tools	9	6	15
TOTALs							TOTALs							TOTALs							TOTALs	Citizens	Technicians	Tot
NA	28	8	8	24	68		NA	7	2	3	4	16		NA	35	10	11	28	84		NA	62	16	78
N RESPONDENTS	47	11	19	38	115		N RESPONDENTS	26	16	13	12	67		N RESPONDENTS	73	26	32	50	181		N RESPONDENTS	116	66	182
VALID ANSWERS	19	3	11	14	47		VALID ANSWERS	19	14	10	8	51		VALID ANSWERS	38	16	21	22	97		VALID ANSWERS	54	50	104
TOT GROUPS	36	4	16	23	79		TOT GROUPS	24	18	14	9	65		TOT GROUPS	60	22	30	32	144		TOT GROUPS	79	65	144
Citizens (homogeneous per CA)	CA						Technicians (homogenous per CA)	CA						Citizens and Technicians (homogenous per CA)	CA						All CA (homogenous per group)	Surveyed group
Code	Calci	Castiglione della Pescaia	Viareggio	Vicopisano	Tot		Code	Calci	Castiglione della Pescaia	Viareggio	Vicopisano	Tot		Code	Calci	Castiglione della Pescaia	Viareggio	Vicopisano	Tot		Code	Citizens	Technicians
Public policies and activities	0.638889	1	0.8125	0.652174	0.696203		Public policies and activities	0.708333	0.833333	0.857143	1	0.815385		Public policies and activities	0.666667	0.863636	0.833333	0.75	0.75		Public policies and activities	0.696203	0.815385
Techniques of fuel management	0.194444	0	0.125	0.26087	0.189873		Techniques of fuel management	0.166667	0.111111	0	0	0.0923077		Techniques of fuel management	0.183333	0.0909091	0.0666667	0.1875	0.145833		Techniques of fuel management	0.189873	0.0923077
Other risk prevention practices and tools	0.166667	0	0.0625	0.0869565	0.113924		Other risk prevention practices and tools	0.125	0.0555556	0.142857	0	0.0923077		Other risk prevention practices and tools	0.15	0.0454545	0.1	0.0625	0.104167		Other risk prevention practices and tools	0.113924	0.0923077
Citizens (% per CA)	CA						Technicians (% per CA)	CA						Citizens and Technicians (% per CA)	CA						All CA (% per group)	Surveyed group
Code	Calci	Castiglione della Pescaia	Viareggio	Vicopisano	Tot		Code	Calci	Castiglione della Pescaia	Viareggio	Vicopisano	Tot		Code	Calci	Castiglione della Pescaia	Viareggio	Vicopisano	Tot		Code	Citizens	Technicians
Public policies and activities	63.8889	100	81.25	65.2174	69.6203		Public policies and activities	70.8333	83.3333	85.7143	100	81.5385		Public policies and activities	66.6667	86.3636	83.3333	75	75		Public policies and activities	69.6203	81.5385
Techniques of fuel management	19.4444	0	12.5	26.087	18.9873		Techniques of fuel management	16.6667	11.1111	0	0	9.23077		Techniques of fuel management	18.3333	9.09091	6.66667	18.75	14.5833		Techniques of fuel management	18.9873	9.23077
Other risk prevention practices and tools	16.6667	0	6.25	8.69565	11.3924		Other risk prevention practices and tools	12.5	5.55556	14.2857	0	9.23077		Other risk prevention practices and tools	15	4.54545	10	6.25	10.4167		Other risk prevention practices and tools	11.3924	9.23077
Citizens (homogeneous tot)	CA						Technicians (homogenous tot)	CA						Citizens and Technicians (homogenous tot)	CA						All CA (homogenous tot)	Surveyed group
Code	Calci	Castiglione della Pescaia	Viareggio	Vicopisano	Tot		Code	Calci	Castiglione della Pescaia	Viareggio	Vicopisano	Tot		Code	Calci	Castiglione della Pescaia	Viareggio	Vicopisano	Tot		Code	Citizens	Technicians	Tot
Public policies and activities	0.291139	0.0506329	0.164557	0.189873	0.696203		Public policies and activities	0.261538	0.230769	0.184615	0.138462	0.815385		Public policies and activities	0.277778	0.131944	0.173611	0.166667	0.75		Public policies and activities	0.381944	0.368056	0.75
Techniques of fuel management	0.0886076	0	0.0253165	0.0759494	0.189873		Techniques of fuel management	0.0615385	0.0307692	0	0	0.0923077		Techniques of fuel management	0.0763889	0.0138889	0.0138889	0.0416667	0.145833		Techniques of fuel management	0.104167	0.0416667	0.145833
Other risk prevention practices and tools	0.0759494	0	0.0126582	0.0253165	0.113924		Other risk prevention practices and tools	0.0461538	0.0153846	0.0307692	0	0.0923077		Other risk prevention practices and tools	0.0625	0.00694444	0.0208333	0.0138889	0.104167		Other risk prevention practices and tools	0.0625	0.0416667	0.104167
Citizens (%)	CA						Technicians (%)	CA						Citizens and Technicians (%)	CA						All CA (%)	Surveyed group
Code	Calci	Castiglione della Pescaia	Viareggio	Vicopisano	Tot		Code	Calci	Castiglione della Pescaia	Viareggio	Vicopisano	Tot		Code	Calci	Castiglione della Pescaia	Viareggio	Vicopisano	Tot		Code	Citizens	Technicians	Tot
Public policies and activities	29.1139	5.06329	16.4557	18.9873	69.6203		Public policies and activities	26.1538	23.0769	18.4615	13.8462	81.5385		Public policies and activities	27.7778	13.1944	17.3611	16.6667	75		Public policies and activities	38.1944	36.8056	75
Techniques of fuel management	8.86076	0	2.53165	7.59494	18.9873		Techniques of fuel management	6.15385	3.07692	0	0	9.23077		Techniques of fuel management	7.63889	1.38889	1.38889	4.16667	14.5833		Techniques of fuel management	10.4167	4.16667	14.5833
Other risk prevention practices and tools	7.59494	0	1.26582	2.53165	11.3924		Other risk prevention practices and tools	4.61538	1.53846	3.07692	0	9.23077		Other risk prevention practices and tools	6.25	0.694444	2.08333	1.38889	10.4167		Other risk prevention practices and tools	6.25	4.16667	10.4167

## Sheet: Q40 (citizens)
Choose, from the following, the CA* that you know best and to refer to the following answers to the questionnaire:	Q_40: Do you think that preventive measures (cuts, prescribed fire, specific plans, etc.) should be spread and applied in other regions/provinces/municipalities? If you want to argue, use "other".
Calci (PI)	Field abbreviations and forest fires are two distinct and unrelated factors.
Calci (PI)	in relation to the constant decrease of skilled labor, and failed to reintegrate, where does the idea come from that the Tuscan region is an example of prevention???
Calci (PI)	no		Results
Calci (PI)	no		Yes	0.933333
Vicopisano (PI)	no		No	0.05	(67% from Viareggio)
Vicopisano (PI)	No		N/A	0.0166667
Vicopisano (PI)	no
Vicopisano (PI)	no
Calci (PI)	yes
Calci (PI)	yes
Calci (PI)	yes
Calci (PI)	yes
Calci (PI)	yes
Calci (PI)	yes
Calci (PI)	yes
Calci (PI)	yes
Calci (PI)	yes
Calci (PI)	yes
Calci (PI)	yes
Calci (PI)	yes
Calci (PI)	yes
Calci (PI)	yes
Calci (PI)	yes
Calci (PI)	yes
Calci (PI)	yes
Calci (PI)	yes
Calci (PI)	yes
Calci (PI)	yes
Calci (PI)	yes
Calci (PI)	yes
Calci (PI)	yes
Calci (PI)	yes
Calci (PI)	yes
Calci (PI)	yes
Calci (PI)	yes
Calci (PI)	yes
Calci (PI)	yes
Calci (PI)	yes
Calci (PI)	yes
Calci (PI)	yes
Calci (PI)	yes
Calci (PI)	yes
Calci (PI)	yes
Calci (PI)	yes
Calci (PI)	yes
Calci (PI)	yes
Calci (PI)	yes
Calci (PI)	yes
Calci (PI)	yes
Calci (PI)	yes
Calci (PI)	yes
Calci (PI)	yes
Calci (PI)	yes
Calci (PI)	yes
Castiglione della Pescaia (GR)	yes
Castiglione della Pescaia (GR)	yes
Castiglione della Pescaia (GR)	yes
Castiglione della Pescaia (GR)	yes
Castiglione della Pescaia (GR)	yes
Castiglione della Pescaia (GR)	yes
Castiglione della Pescaia (GR)	yes
Castiglione della Pescaia (GR)	yes
Castiglione della Pescaia (GR)	yes
Castiglione della Pescaia (GR)	yes
Castiglione della Pescaia (GR)	yes
Viareggio (LU)	yes
Viareggio (LU)	yes
Viareggio (LU)	yes
Viareggio (LU)	yes
Viareggio (LU)	yes
Viareggio (LU)	yes
Viareggio (LU)	yes
Viareggio (LU)	yes
Viareggio (LU)	yes
Viareggio (LU)	yes
Viareggio (LU)	yes
Viareggio (LU)	yes
Viareggio (LU)	yes
Viareggio (LU)	yes
Viareggio (LU)	yes
Viareggio (LU)	yes
Viareggio (LU)	yes
Viareggio (LU)	yes
Viareggio (LU)	yes
Vicopisano (PI)	yes
Vicopisano (PI)	yes
Vicopisano (PI)	yes
Vicopisano (PI)	yes
Vicopisano (PI)	yes
Vicopisano (PI)	yes
Vicopisano (PI)	yes
Vicopisano (PI)	yes
Vicopisano (PI)	yes
Vicopisano (PI)	yes
Vicopisano (PI)	yes
Vicopisano (PI)	yes
Vicopisano (PI)	yes
Vicopisano (PI)	yes
Vicopisano (PI)	yes
Vicopisano (PI)	yes
Vicopisano (PI)	yes
Vicopisano (PI)	yes
Vicopisano (PI)	yes
Vicopisano (PI)	yes
Vicopisano (PI)	yes
Vicopisano (PI)	yes
Vicopisano (PI)	yes
Vicopisano (PI)	yes
Vicopisano (PI)	yes
Vicopisano (PI)	yes
Vicopisano (PI)	yes
Vicopisano (PI)	yes
Vicopisano (PI)	yes
Vicopisano (PI)	yes
Vicopisano (PI)	yes
Vicopisano (PI)	yes
Vicopisano (PI)	yes
Vicopisano (PI)	yes
Vicopisano (PI)	yes
Vicopisano (PI)	yes
