# Supplementary material for: Wildfire risk perception survey: insights from local communities in Tuscany, Italy
Source: Fire Ecol. 2025 Jun 20;21(1):38. doi: 10.1186/s42408-025-00380-5 (PMC12181119; doi:10.1186/s42408-025-00380-5)
Supplement: Supplementary file 4 — Supplementary Material 4. [file 42408_2025_380_MOESM4_ESM.xlsx]

## Sheet: Foglio1
TYPE OF TARGET GROUP	GROUP	ROLE/NAME	CONTACT MEAN
Institutions	Tuscany Regional District	Forestry sector, wildfire fighting; Specific Prevention Plan (PSP) experts .	e-mail
	University	Resident students, selected teachers	mailing list,
			targeted meetings
	Municipality	Mayors and councilors related to land management, civil defense,wildfire fighting , welfare, urban planning, economic development, associations, tourism; thematic municipal desks	e-mail,
			targeted meetings
	ANCI Toscana	Regional managers	e-mail,
			targeted meetings
	Consorzio di bonifica	Toscana Nord, Basso Valdarno, Toscana Costa, Toscana Sud	e-mail
	Unione dei Comuni	Forestry office; Colline Metallifere, Versilia, Valdera, Alta Val di Cecina	e-mail,
			targeted meetings
State government bodies	Carabinieri forestali	Provincial headquarters	e-mail
	Vigili del Fuoco
	Protezione civile
Associations	Comunità del Bosco	CB del Monte Pisano, Firewise Pereto via crucis	Targeted meetings, mailing list
	Volunteer WildFirefighting Groups.	GVA Logli Paolo, VAB, Croce Verde, Croce Rossa, Misericordia, Coordinamento Volontari Monte Pisano, GVA F.lli Del Moro, SAV Asciano, Anpas, La Racchetta	e-mail,
			targeted meetings
	Hiking groups	CAI, Feronia, Guardie Ambientali d'Italia, Consorzio Turistico Maremma Experience	e-mail, Facebook local groups
	Environmental education associations	EcoLato Comune, Associazione Infestanti, Nicosia Nostra, Agriambiente, Legambiente, WWF, Fridays For Future, Arci, Déi Camminanti, Vico Verde, Il bosco delle ghiande, Il bivacco, Lipu, CentrOrnitologicoToscano	e-mail, Facebook local groups
	Sports groups (hunting, MTB, horseback riding, etc.)	Vadoevedo, La Verrua, Alpha Outdoor Experience, OP Bike, ASD Carp Fishing, Station Versilia 2000, ASD Bocciofila, Team Bike, ACSI, UISP, FIAB, Associazione Tartufai, Maremma Wheels on Fire, Maremma Free Ride, Equiturismo Calcesano, Arcicaccia, Federcaccia, Libera Caccia,	e-mail, Facebook local groups
	Landscape maintenance groups	Compagnia di Calci, GEPA, Rotary Club	e-mail
Companies	Rural development and planning	DREAM	e-mail,
	Meteorology	Consorzio LaMMA	targeted meetings
	Olive growers and oil mills	Various
	Farmhouses	Various
	Farms and wineries	Various
	Restaurants	Various
	Farms	Various
	Campsites and holiday villages	Various
	Golf clubs	Various
	Tour operators	Various
	Beach resorts	Various
	Adventure parks	Various
	Carpentry and wood production	Various
Others (experts, professionals, etc.)		forestry workers	e-mail,
		planners	phone call,
		anthropologists	targeted meetings
		ethologists
Parks and protected areas	Local interest protected area	Valle del Lato	e-mail,
	Regional nature park	Parco naturale di Migliarino, San Rossore, Massaciuccoli	targeted meetings
	Protected natural area	Bandite di Scarlino
	Regional nature reserve	Riserva Naturale Diaccia Botrona
